# Supplementary material for: Novel Traits, Flower Symmetry, and Transcriptional Autoregulation: New Hypotheses From Bioinformatic and Experimental Data
Source: Front Plant Sci. 2018 Oct 26;9:1561. doi: 10.3389/fpls.2018.01561 (PMC6212560; doi:10.3389/fpls.2018.01561)
Supplement: Supplementary file 1 [file Table_1.xlsx]

## Sheet: CYCLOIDEA gene name
Supplementary Table 1. Names and sources of CYC homologs used in this study.
	mRNA or CDS		Genomic
Gene name used in this study	Identifier	Source	Location	Source
Actinidia chinensis TCP1	Achn033791	http://bioinfo.bti.cornell.edu/cgi-bin/kiwi/home.cgi	not applicable	not applicable
Actinidia chinensis TCP2	Achn033961	http://bioinfo.bti.cornell.edu/cgi-bin/kiwi/home.cgi	not applicable	not applicable
Actinidia chinensis TCP3	Achn039821	http://bioinfo.bti.cornell.edu/cgi-bin/kiwi/home.cgi	not applicable	not applicable
Actinidia chinensis TCP3	Achn166631	http://bioinfo.bti.cornell.edu/cgi-bin/kiwi/home.cgi	not applicable	not applicable
Actinidia chinensis TCP4	Achn193231	http://bioinfo.bti.cornell.edu/cgi-bin/kiwi/home.cgi	not applicable	not applicable
Actinidia chinensis TCP5	Achn206551	http://bioinfo.bti.cornell.edu/cgi-bin/kiwi/home.cgi	not applicable	not applicable
Actinidia chinensis TCP6	Achn339681	http://bioinfo.bti.cornell.edu/cgi-bin/kiwi/home.cgi	not applicable	not applicable
Actinidia chinensis TCP7	Achn376491	http://bioinfo.bti.cornell.edu/cgi-bin/kiwi/home.cgi	not applicable	not applicable
Antirrhinum majus CYCLOIDEA	28268	Genbank	scaffold878	(http://bioinfo.sibs.ac.cn/am/index.php
Antirrhinum majus CYCLOIDEA-like 1a	not applicable	not applicable	scaffold 494	(http://bioinfo.sibs.ac.cn/am/index.php
Antirrhinum majus CYCLOIDEA-like 1b	not applicable	not applicable	scaffold 494	(http://bioinfo.sibs.ac.cn/am/index.php
Antirrhinum majus CYCLOIDEA-like 1c	not applicable	not applicable	scaffold 494	(http://bioinfo.sibs.ac.cn/am/index.php
Antirrhinum majus CYCLOIDEA-like 3a	not applicable	not applicable	scaffold 547	(http://bioinfo.sibs.ac.cn/am/index.php
Antirrhinum majus CYCLOIDEA-like 3b	not applicable	not applicable	scaffold 549	(http://bioinfo.sibs.ac.cn/am/index.php
Antirrhinum majus DICHOTOMA	6466187	Genbank	scaffold 694	(http://bioinfo.sibs.ac.cn/am/index.php
Aquilegia coerulea TCP1	Aquca_002_01093.1	https://phytozome.jgi.doe.gov/pz/portal.html	not applicable	not applicable
Aquilegia coerulea TCP2	Aquca_026_00208.1	https://phytozome.jgi.doe.gov/pz/portal.html	not applicable	not applicable
Arabidopsis thaliana TCP1	AT1G67260.1	Genbank	not applicable	not applicable
Arabidopsis thaliana TCP12	AT1G68800.1	Genbank	not applicable	not applicable
Arabidopsis thaliana TCP18	AT3G18550.1	Genbank	not applicable	not applicable
Beta vulgaris vulgaris TCP12-like	731340480	Genbank	not applicable	not applicable
Beta vulgaris vulgaris TCP18-like	731367457	Genbank	not applicable	not applicable
Cadia purpurea LEGCYC1B	94958326	Genbank	not applicable	not applicable
Cicer arietinum CYClike	502119676	Genbank	not applicable	not applicable
Cicer arietinum DICHlike	502164975	Genbank	not applicable	not applicable
Cicer arietinum TCP12like	502151707	Genbank	not applicable	not applicable
Coffea canephora TCP1	GSCOCT00039770001	https://genomevolution.org/CoGe/	not applicable	not applicable
Coffea canephora TCP2	GSCOCT00022579001	https://genomevolution.org/CoGe/	not applicable	not applicable
Cucumis sativus TCP1	Cucsa.031600.1	https://phytozome.jgi.doe.gov/pz/portal.html	not applicable	not applicable
Cucumis sativus TCP2	Cucsa.113660	https://phytozome.jgi.doe.gov/pz/portal.html	not applicable	not applicable
Cucumis sativus TCP3	Cucsa.198860.1	https://phytozome.jgi.doe.gov/pz/portal.html	not applicable	not applicable
Cucumis sativus TCP4	Cucsa.238090.1	https://phytozome.jgi.doe.gov/pz/portal.html	not applicable	not applicable
Cucumis sativus TCP5	Cucsa.280880.1	https://phytozome.jgi.doe.gov/pz/portal.html	not applicable	not applicable
Cucumis sativus TCP6	Cucsa.283930.1	https://phytozome.jgi.doe.gov/pz/portal.html	not applicable	not applicable
Dianthus caryophyllus TCP1	not applicable	not applicable	scaffold26	http://carnation.kazusa.or.jp/
Dianthus caryophyllus TCP2	not applicable	not applicable	scaffold26	http://carnation.kazusa.or.jp/
Dianthus caryophyllus TCP3	not applicable	not applicable	scaffold43	http://carnation.kazusa.or.jp/
Dianthus caryophyllus TCP4	not applicable	not applicable	scaffold286	http://carnation.kazusa.or.jp/
Dianthus caryophyllus TCP5	not applicable	not applicable	scaffold1458	http://carnation.kazusa.or.jp/
Dianthus caryophyllus TCP6	not applicable	not applicable	scaffold5730	http://carnation.kazusa.or.jp/
Dianthus caryophyllus TCP7	not applicable	not applicable	scaffold10422	http://carnation.kazusa.or.jp/
Dianthus caryophyllus TCP8	not applicable	not applicable	scaffold13186	http://carnation.kazusa.or.jp/
Dorcoceras hygrometrica TCP1	KZV15632.1	Genbank	not applicable	not applicable
Dorcoceras hygrometrica TCP2	KZV29977.1	Genbank	not applicable	not applicable
Dorcoceras hygrometrica TCP3	KZV45592.1	Genbank	not applicable	not applicable
Dorcoceras hygrometrica TCP4	KZV50957.1	Genbank	not applicable	not applicable
Eucalyptus grandis TCP1	Eucgr.B00699.1	https://phytozome.jgi.doe.gov/pz/portal.html	not applicable	not applicable
Eucalyptus grandis TCP2	Eucgr.G02354.1	https://phytozome.jgi.doe.gov/pz/portal.html	not applicable	not applicable
Eucalyptus grandis TCP3	Eucgr.J01466.1	https://phytozome.jgi.doe.gov/pz/portal.html	not applicable	not applicable
Eucalyptus grandis TCP4	Eucgr.K02654.1	https://phytozome.jgi.doe.gov/pz/portal.html	not applicable	not applicable
Fraxinus excelsior TCP1	not applicable	not applicable	FTPI01000159	Genbank
Fraxinus excelsior TCP2	not applicable	not applicable	FTPI01000207	Genbank
Fraxinus excelsior TCP3	not applicable	not applicable	FTPI01001337	Genbank
Fraxinus excelsior TCP4	not applicable	not applicable	FTPI01001866	Genbank
Fraxinus excelsior TCP5	not applicable	not applicable	FTPI01001981	Genbank
Fraxinus excelsior TCP6	not applicable	not applicable	FTPI01002573	Genbank
Fraxinus excelsior TCP7	not applicable	not applicable	FTPI01004305	Genbank
Fraxinus excelsior TCP8	not applicable	not applicable	FTPI01005074	Genbank
Fraxinus excelsior TCP9	not applicable	not applicable	FTPI01005326	Genbank
Fraxinus excelsior TCP10	not applicable	not applicable	FTPI01005779	Genbank
Fraxinus excelsior TCP11	not applicable	not applicable	FTPI01008855	Genbank
Fraxinus excelsior TCP12	not applicable	not applicable	FTPI01087363	Genbank
Glycine max TCP1	Glyma.04G152400.1	https://phytozome.jgi.doe.gov/pz/portal.html	not applicable	not applicable
Glycine max TCP2	Glyma.05G013300.1	https://phytozome.jgi.doe.gov/pz/portal.html	not applicable	not applicable
Glycine max TCP3	Glyma.06G210600.1	https://phytozome.jgi.doe.gov/pz/portal.html	not applicable	not applicable
Glycine max TCP4	Glyma.08G256400.1	https://phytozome.jgi.doe.gov/pz/portal.html	not applicable	not applicable
Glycine max TCP5	Glyma.10G246200.1	https://phytozome.jgi.doe.gov/pz/portal.html	not applicable	not applicable
Glycine max TCP6	Glyma.13G047400.1	https://phytozome.jgi.doe.gov/pz/portal.html	not applicable	not applicable
Glycine max TCP7	Glyma.17G121500.1	https://phytozome.jgi.doe.gov/pz/portal.html	not applicable	not applicable
Glycine max TCP8	Glyma.18G280700.1	https://phytozome.jgi.doe.gov/pz/portal.html	not applicable	not applicable
Glycine max TCP9	Glyma.19G044400.1	https://phytozome.jgi.doe.gov/pz/portal.html	not applicable	not applicable
Glycine max TCP10	Glyma.20G148500.1	https://phytozome.jgi.doe.gov/pz/portal.html	not applicable	not applicable
Gossypium raimondii TCP1	Gorai.001G200400.1	https://phytozome.jgi.doe.gov/pz/portal.html	not applicable	not applicable
Gossypium raimondii TCP2	Gorai.007G007500.1	https://phytozome.jgi.doe.gov/pz/portal.html	not applicable	not applicable
Gossypium raimondii TCP3	Gorai.008G186800.1	https://phytozome.jgi.doe.gov/pz/portal.html	not applicable	not applicable
Gossypium raimondii TCP4	Gorai.008G285300.1	https://phytozome.jgi.doe.gov/pz/portal.html	not applicable	not applicable
Helianthus annuus CYCLOIDEA-like 1a	EU088366	Genbank	Ha4	https://www.sunflowergenome.org/assembly-data/
Helianthus annuus CYCLOIDEA-like 1b	EU088367	Genbank	Ha2	https://www.sunflowergenome.org/assembly-data/
Helianthus annuus CYCLOIDEA-like 1c	not applicable	not applicable	Ha5	https://www.sunflowergenome.org/assembly-data/
Helianthus annuus CYCLOIDEA-like 1d	not applicable	not applicable	Ha8	https://www.sunflowergenome.org/assembly-data/
Helianthus annuus CYCLOIDEA-like 1e	not applicable	not applicable	Ha16	https://www.sunflowergenome.org/assembly-data/
Helianthus annuus CYCLOIDEA-like 1f	not applicable	not applicable	Ha9	https://www.sunflowergenome.org/assembly-data/
Helianthus annuus CYCLOIDEA-like 2a	EU088368	Genbank	Ha14	https://www.sunflowergenome.org/assembly-data/
Helianthus annuus CYCLOIDEA-like 2b	EU088369	Genbank	Ha11	https://www.sunflowergenome.org/assembly-data/
Helianthus annuus CYCLOIDEA-like 2c	EU088370	Genbank	Ha9	https://www.sunflowergenome.org/assembly-data/
Helianthus annuus CYCLOIDEA-like 2d	EU088371	Genbank	Ha15	https://www.sunflowergenome.org/assembly-data/
Helianthus annuus CYCLOIDEA-like 2e	EU088372	Genbank	Ha9	https://www.sunflowergenome.org/assembly-data/
Helianthus annuus CYCLOIDEA-like 2f	not applicable	not applicable	Ha14	https://www.sunflowergenome.org/assembly-data/
Helianthus annuus CYCLOIDEA-like 2g	not applicable	not applicable	Ha15	https://www.sunflowergenome.org/assembly-data/
Helianthus annuus CYCLOIDEA-like 2h	not applicable	not applicable	Ha11	https://www.sunflowergenome.org/assembly-data/
Helianthus annuus CYCLOIDEA-like 2i	not applicable	not applicable	Ha15	https://www.sunflowergenome.org/assembly-data/
Helianthus annuus CYCLOIDEA-like 2j	not applicable	not applicable	Ha15	https://www.sunflowergenome.org/assembly-data/
Helianthus annuus CYCLOIDEA-like 2l	not applicable	not applicable	Ha9	https://www.sunflowergenome.org/assembly-data/
Helianthus annuus CYCLOIDEA-like 3a	EU088373	Genbank	Ha12	https://www.sunflowergenome.org/assembly-data/
Helianthus annuus CYCLOIDEA-like 3b	EU088374	Genbank	Ha16	https://www.sunflowergenome.org/assembly-data/
Helianthus annuus CYCLOIDEA-like 3c	EU088375	Genbank	Ha2	https://www.sunflowergenome.org/assembly-data/
Ipomoea lacunosa CYCLOIDEA-like 1a	not applicable	not applicable	scaffold2588005	Rausher Lab, https://people.duke.edu/~mrausher/
Ipomoea lacunosa CYCLOIDEA-like 1b	not applicable	not applicable	scaffold2588506	Rausher Lab, https://people.duke.edu/~mrausher/
Ipomoea lacunosa CYCLOIDEA-like 2a	not applicable	not applicable	scaffold2586882	Rausher Lab, https://people.duke.edu/~mrausher/
Ipomoea lacunosa CYCLOIDEA-like 3a	not applicable	not applicable	scaffold2586398	Rausher Lab, https://people.duke.edu/~mrausher/
Ipomoea lacunosa CYCLOIDEA-like 3b	not applicable	not applicable	scaffold2589097	Rausher Lab, https://people.duke.edu/~mrausher/
Ipomoea lacunosa CYCLOIDEA-like 3c	not applicable	not applicable	scaffold2588576	Rausher Lab, https://people.duke.edu/~mrausher/
Mentha longifolia CYC2B1	KM526784.1	Genbank	LSBG01064465	Genbank
Mentha longifolia CYC2B2	KM526785.1	Genbank	LSBG01003558	Genbank
Mimulus guttatus CYCLOIDEA-like 1a	Migut.D01706.1	https://phytozome.jgi.doe.gov/pz/portal.html	not applicable	not applicable
Mimulus guttatus CYCLOIDEA-like 2a	Migut.K00858.1	https://phytozome.jgi.doe.gov/pz/portal.html	not applicable	not applicable
Mimulus guttatus CYCLOIDEA-like 2b	Migut.H00528.1	https://phytozome.jgi.doe.gov/pz/portal.html	not applicable	not applicable
Mimulus guttatus CYCLOIDEA-like 3a	Migut.E00294.1	https://phytozome.jgi.doe.gov/pz/portal.html	not applicable	not applicable
Mimulus guttatus CYCLOIDEA-like 3b	Migut.O00853.1	https://phytozome.jgi.doe.gov/pz/portal.html	not applicable	not applicable
Mimulus lewisii CYCLOIDEA-like 1a	contigX12119	Yuan Lab, https://monkeyflower.uconn.edu/resources/	scaffold 1771	Yuan Lab, https://monkeyflower.uconn.edu/resources/
Mimulus lewisii CYCLOIDEA-like 2a	contig9407	Yuan Lab, https://monkeyflower.uconn.edu/resources/	scaffold 424	Yuan Lab, https://monkeyflower.uconn.edu/resources/
Mimulus lewisii CYCLOIDEA-like 2b	contig13781	Yuan Lab, https://monkeyflower.uconn.edu/resources/	scaffold2324	Yuan Lab, https://monkeyflower.uconn.edu/resources/
Mimulus lewisii CYCLOIDEA-like 3a	contig58462	Yuan Lab, https://monkeyflower.uconn.edu/resources/	scaffold 1213	Yuan Lab, https://monkeyflower.uconn.edu/resources/
Mimulus lewisii CYCLOIDEA-like 3b	contig46983	Yuan Lab, https://monkeyflower.uconn.edu/resources/	scaffold 1468	Yuan Lab, https://monkeyflower.uconn.edu/resources/
Olea europea TCP1	LOC111396548	Genbank	not applicable	not applicable
Olea europea TCP2	LOC111396546	Genbank	not applicable	not applicable
Olea europea TCP3	LOC111398969	Genbank	not applicable	not applicable
Olea europea TCP4	LOC111401434	Genbank	not applicable	not applicable
Olea europea TCP5	LOC111400987	Genbank	not applicable	not applicable
Olea europea TCP6	LOC111404431	Genbank	not applicable	not applicable
Olea europea TCP7	LOC111367918	Genbank	not applicable	not applicable
Olea europea TCP8	LOC111368404	Genbank	not applicable	not applicable
Olea europea TCP9	LOC111369190	Genbank	not applicable	not applicable
Olea europea TCP10	LOC111372110	Genbank	not applicable	not applicable
Petunia hybrida TCP1	JQ400104.1	Genbank	not applicable	not applicable
Petunia hybrida TCP2	JQ400105.1	Genbank	not applicable	not applicable
Petunia hybrida TCP3	JQ400106.1	Genbank	not applicable	not applicable
Petunia hybrida TCP4	JQ400107.1	Genbank	not applicable	not applicable
Populus trichocarpa TB1	Potri.008G115800.1	https://phytozome.jgi.doe.gov/pz/portal.html	not applicable	not applicable
Populus trichocarpa TB2	Potri.010G130200.1	https://phytozome.jgi.doe.gov/pz/portal.html	not applicable	not applicable
Populus trichocarpa TB3	Potri.012G059900.1	https://phytozome.jgi.doe.gov/pz/portal.html	not applicable	not applicable
Populus trichocarpa TB4	Potri.015G050500.1	https://phytozome.jgi.doe.gov/pz/portal.html	not applicable	not applicable
Populus trichocarpa TB5	Potri.017G112000.1	https://phytozome.jgi.doe.gov/pz/portal.html	not applicable	not applicable
Primulina heterotricha CYC1C	JX020500	Genbank	not applicable	not applicable
Primulina heterotricha CYC1D	JX020501	Genbank	not applicable	not applicable
Primulina heterotricha CYC2A	JX020502	Genbank	not applicable	not applicable
Primulina heterotricha CYC2B	JX020503	Genbank	not applicable	not applicable
Sesamum indicum TCP1	LOC105156741	Genbank	not applicable	not applicable
Sesamum indicum TCP2	LOC105162602	Genbank	not applicable	not applicable
Sesamum indicum TCP3	LOC105167589	Genbank	not applicable	not applicable
Sesamum indicum TCP4	LOC105177761	Genbank	not applicable	not applicable
Solanum lycopersicum TCP7	Solyc02g089830.1.1	https://phytozome.jgi.doe.gov/pz/portal.html	not applicable	not applicable
Solanum lycopersicum TCP8	Solyc06g069240.1.1	https://phytozome.jgi.doe.gov/pz/portal.html	not applicable	not applicable
Solanum lycopersicum TCP9	Solyc03g119770.2.1	https://phytozome.jgi.doe.gov/pz/portal.html	not applicable	not applicable
Solanum lycopersicum TCP22	Solyc04g006980.1.1	https://phytozome.jgi.doe.gov/pz/portal.html	not applicable	not applicable
Solanum lycopersicum TCP25	Solyc05g009900.1.1	https://phytozome.jgi.doe.gov/pz/portal.html	not applicable	not applicable
Solanum lycopersicum TCP26	Solyc03g045030.1	https://phytozome.jgi.doe.gov/pz/portal.html	not applicable	not applicable
Solanum tuberosum BRC1A	PGSC0003DMT400014572	https://phytozome.jgi.doe.gov/pz/portal.html	not applicable	not applicable
Solanum tuberosum BRC1b	PGSC0003DMT400010380	https://phytozome.jgi.doe.gov/pz/portal.html	not applicable	not applicable
Solanum tuberosum DICHOTOMA-like	PGSC0003DMT400026037	https://phytozome.jgi.doe.gov/pz/portal.html	not applicable	not applicable
Solanum tuberosum TCP12-like	PGSC0003DMT400002153	https://phytozome.jgi.doe.gov/pz/portal.html	not applicable	not applicable
Spinacia oleracea TCP1	not applicable	not applicable	scaffold7528	http://bvseq.molgen.mpg.de/index.shtml
Spinacia oleracea TCP2	not applicable	not applicable	scaffold14977	http://bvseq.molgen.mpg.de/index.shtml
Spinacia oleracea TCP3	not applicable	not applicable	scaffold34582	http://bvseq.molgen.mpg.de/index.shtml
Tarenaya hassleriana TCP1	729306111	Genbank	not applicable	not applicable
Tarenaya hassleriana TCP1like1	729399987	Genbank	not applicable	not applicable
Tarenaya hassleriana TCP18like2	729322831	Genbank	not applicable	not applicable
Tarenaya hassleriana TCP18like3	729375948	Genbank	not applicable	not applicable
Tarenaya hassleriana TCP18like4	729385842	Genbank	not applicable	not applicable
Utricularia gibba CYCLOIDEA-like 1a	Scf00012.g1916.t1	https://genomevolution.org/CoGe/	not applicable	not applicable
Utricularia gibba CYCLOIDEA-like 2a	Scf00151.g10699.t1	https://genomevolution.org/CoGe/	not applicable	not applicable
Utricularia gibba CYCLOIDEA-like 2b	Scf00158.g10937.t1	https://genomevolution.org/CoGe/	not applicable	not applicable
Utricularia gibba CYCLOIDEA-like 3a	ctg39961.g28080.t1	https://genomevolution.org/CoGe/	not applicable	not applicable
Utricularia gibba CYCLOIDEA-like 3b	ctg40037.g28081.t1	https://genomevolution.org/CoGe/	not applicable	not applicable
Utricularia gibba CYCLOIDEA-like 3c	Scf00025.g3306.t1	https://genomevolution.org/CoGe/	not applicable	not applicable
Utricularia gibba CYCLOIDEA-like 3c	Scf00173.g11503.t1	https://genomevolution.org/CoGe/	not applicable	not applicable
Utricularia gibba CYCLOIDEA-like 3d	Scf00386.g16734.t1	https://genomevolution.org/CoGe/	not applicable	not applicable
Utricularia gibba CYCLOIDEA-like 3e	Scf01759.g25314.t1	https://genomevolution.org/CoGe/	not applicable	not applicable
Vitis vinifera CYCLOIDEA-like 1a	GSVIVT01008234001	https://phytozome.jgi.doe.gov/pz/portal.html	not applicable	not applicable
Vitis vinifera CYCLOIDEA-like 2a	GSVIVT01036449001	https://phytozome.jgi.doe.gov/pz/portal.html	not applicable	not applicable
Vitis vinifera CYCLOIDEA-like 3a	GSVIVT01011962001	https://phytozome.jgi.doe.gov/pz/portal.html	not applicable	not applicable
