# Supplementary material for: Novel Traits, Flower Symmetry, and Transcriptional Autoregulation: New Hypotheses From Bioinformatic and Experimental Data
Source: Front Plant Sci. 2018 Oct 26;9:1561. doi: 10.3389/fpls.2018.01561 (PMC6212560; doi:10.3389/fpls.2018.01561)
Supplement: Supplementary file 2 [file Table_2.xlsx]

## Sheet: div names
Supplementary Table 2. Names and sources of DIV and RAD homologs used in this study.
	mRNA or CDS		Genomic
Gene name used in this study	Identifier	Source	Location	Source
Antirrhinum majus DIV	18874262	Genbank	scaffold3917	(http://bioinfo.sibs.ac.cn/am/index.php
Antirrhinum majus DIVlike1	AY077454.1	Genbank	scaffold1138	(http://bioinfo.sibs.ac.cn/am/index.php
Antirrhinum majus DIVlike2	not applicable	not applicable	scaffold50	(http://bioinfo.sibs.ac.cn/am/index.php
Antirrhinum majus DIVlike3	not applicable	not applicable	scaffold57	(http://bioinfo.sibs.ac.cn/am/index.php
Antirrhinum majus DIVlike4	not applicable	not applicable	scaffold92	(http://bioinfo.sibs.ac.cn/am/index.php
Antirrhinum majus DIVlike5	not applicable	not applicable	scaffold96	(http://bioinfo.sibs.ac.cn/am/index.php
Antirrhinum majus DIVlike6	not applicable	not applicable	scaffold174	(http://bioinfo.sibs.ac.cn/am/index.php
Antirrhinum majus DIVlike7	not applicable	not applicable	scaffold211	(http://bioinfo.sibs.ac.cn/am/index.php
Antirrhinum majus DIVlike8	not applicable	not applicable	scaffold311	(http://bioinfo.sibs.ac.cn/am/index.php
Antirrhinum majus DIVlike9	not applicable	not applicable	scaffold350	(http://bioinfo.sibs.ac.cn/am/index.php
Antirrhinum majus DIVlike10	not applicable	not applicable	scaffold90	(http://bioinfo.sibs.ac.cn/am/index.php
Antirrhinum majus DIVlike11	not applicable	not applicable	scaffold460	(http://bioinfo.sibs.ac.cn/am/index.php
Antirrhinum majus DIVlike12	not applicable	not applicable	scaffold472	(http://bioinfo.sibs.ac.cn/am/index.php
Antirrhinum majus RAD	61652984	Genbank	scaffold206	(http://bioinfo.sibs.ac.cn/am/index.php
Antirrhinum majus RADlike1	AJ791699.1	Genbank	not applicable	not applicable
Antirrhinum majus RADlike2	DQ375230.1	Genbank	scaffold380	(http://bioinfo.sibs.ac.cn/am/index.php
Antirrhinum majus RADlike3	112292437	Genbank	not applicable	not applicable
Antirrhinum majus RADlike4	DQ375228.1	Genbank	scaffold710	(http://bioinfo.sibs.ac.cn/am/index.php
Antirrhinum majus RADlike5	AJ793240.1	Genbank	not applicable	not applicable
Antirrhinum majus RADlike6	not applicable	not applicable	scaffold788	(http://bioinfo.sibs.ac.cn/am/index.php
Antirrhinum majus RADlike7	not applicable	not applicable	scaffold206	(http://bioinfo.sibs.ac.cn/am/index.php
Antirrhinum majus RADlike8	not applicable	not applicable	scaffold1210	(http://bioinfo.sibs.ac.cn/am/index.php
Antirrhinum majus RADlike10	not applicable	not applicable	scaffold144	(http://bioinfo.sibs.ac.cn/am/index.php
Bournea leiophylla DIVlike1	EF211118.1	Genbank	not applicable	not applicable
Bournea leiophylla DIVlike2	EF211120.1	Genbank	not applicable	not applicable
Callicarpa americana RAD	KT284321.1	Genbank	not applicable	not applicable
Coffea canephora DIVlike1	GSCOCT00028370001	https://genomevolution.org/CoGe/	not applicable	not applicable
Coffea canephora DIVlike2	GSCOCT00023388001	https://genomevolution.org/CoGe/	not applicable	not applicable
Coffea canephora DIVlike3	GSCOCT00039248001	https://genomevolution.org/CoGe/	not applicable	not applicable
Coffea canephora DIVlike4	GSCOCT00007401001	https://genomevolution.org/CoGe/	not applicable	not applicable
Coffea canephora DIVlike5	GSCOCT00022569001	https://genomevolution.org/CoGe/	not applicable	not applicable
Coffea canephora DIVlike6	GSCOCT00029643001	https://genomevolution.org/CoGe/	not applicable	not applicable
Coffea canephora DIVlike7	GSCOCT00018782001	https://genomevolution.org/CoGe/	not applicable	not applicable
Coffea canephora DIVlike8	GSCOCT00036856001	https://genomevolution.org/CoGe/	not applicable	not applicable
Coffea canephora RADlike1	GSCOCT00024780001	https://genomevolution.org/CoGe/	not applicable	not applicable
Coffea canephora RADlike2	GSCOCT00024789001	https://genomevolution.org/CoGe/	not applicable	not applicable
Coffea canephora RADlike3	GSCOCT00037225001	https://genomevolution.org/CoGe/	not applicable	not applicable
Coffea canephora RADlike4	GSCOCT00037216001	https://genomevolution.org/CoGe/	not applicable	not applicable
Coffea canephora RADlike5	GSCOCT00023048001	https://genomevolution.org/CoGe/	not applicable	not applicable
Coffea canephora RADlike6	GSCOCT00014261001	https://genomevolution.org/CoGe/	not applicable	not applicable
Dorcoceras hygrometricum DIVlike1	KZV58092.1	Genbank	not applicable	not applicable
Dorcoceras hygrometricum DIVlike2	KZV56759.1	Genbank	not applicable	not applicable
Dorcoceras hygrometricum DIVlike3	KZV56546.1	Genbank	not applicable	not applicable
Dorcoceras hygrometricum DIVlike4	not applicable	not applicable	KQ988202.1	Genbank
Dorcoceras hygrometricum DIVlike5	KZV55589.1	Genbank	KZV55589.1	Genbank
Dorcoceras hygrometricum DIVlike6	KZV55274.1	Genbank	KZV55274.1	Genbank
Dorcoceras hygrometricum DIVlike7	KZV39621.1	Genbank	not applicable	not applicable
Dorcoceras hygrometricum DIVlike8	not applicable	not applicable	KV010662.1	Genbank
Dorcoceras hygrometricum DIVlike9	KZV25739.1	Genbank	not applicable	not applicable
Dorcoceras hygrometricum DIVlike10	KZV17168.1	Genbank	not applicable	not applicable
Dorcoceras hygrometricum DIVlike11	KZV15244.1	Genbank	not applicable	not applicable
Dorcoceras hygrometricum RADlike1	KZV53541.1	Genbank	not applicable	not applicable
Dorcoceras hygrometricum RADlike2	KZV53373.1	Genbank	not applicable	not applicable
Dorcoceras hygrometricum RADlike3	not applicable	not applicable	KQ991027.1	Genbank
Dorcoceras hygrometricum RADlike4	KZV52637.1	Genbank	not applicable	not applicable
Dorcoceras hygrometricum RADlike5	not applicable	not applicable	KQ995246.1	Genbank
Dorcoceras hygrometricum RADlike6	KZV28084.1	Genbank	not applicable	not applicable
Dorcoceras hygrometricum RADlike7	KZV20184.1	Genbank	not applicable	not applicable
Dorcoceras hygrometricum RADlike8	KZV18374.1	Genbank	not applicable	not applicable
Dorcoceras hygrometricum RADlike10	KZV17736.1	Genbank	not applicable	not applicable
Fraxinus excelsior DIVlike1	not applicable	not applicable	FTPI01000022.1	Genbank
Fraxinus excelsior DIVlike2	not applicable	not applicable	FTPI01000049.1	Genbank
Fraxinus excelsior DIVlike3	not applicable	not applicable	FTPI01000537.1	Genbank
Fraxinus excelsior DIVlike4	not applicable	not applicable	FTPI01001696.1	Genbank
Fraxinus excelsior DIVlike5	not applicable	not applicable	FTPI01001944.1	Genbank
Fraxinus excelsior DIVlike6	not applicable	not applicable	FTPI01003668.1	Genbank
Fraxinus excelsior DIVlike7	not applicable	not applicable	FTPI01003744.1	Genbank
Fraxinus excelsior DIVlike8	not applicable	not applicable	FTPI01004152.1	Genbank
Fraxinus excelsior DIVlike9	not applicable	not applicable	FTPI01004197.1	Genbank
Fraxinus excelsior DIVlike10	not applicable	not applicable	FTPI01062505.1	Genbank
Fraxinus excelsior DIVlike11	not applicable	not applicable	FTPI01001167.1	Genbank
Fraxinus excelsior RADlike1	not applicable	not applicable	FTPI01000468.1	Genbank
Fraxinus excelsior RADlike2	not applicable	not applicable	FTPI01000538.1	Genbank
Fraxinus excelsior RADlike3	not applicable	not applicable	FTPI01001675.1	Genbank
Fraxinus excelsior RADlike4	not applicable	not applicable	FTPI01002047.1	Genbank
Fraxinus excelsior RADlike5	not applicable	not applicable	FTPI01002047.1	Genbank
Fraxinus excelsior RADlike6	not applicable	not applicable	FTPI01002391.1	Genbank
Fraxinus excelsior RADlike7	not applicable	not applicable	FTPI01002421.1	Genbank
Fraxinus excelsior RADlike8	not applicable	not applicable	FTPI01003112.1	Genbank
Fraxinus excelsior RADlike9	not applicable	not applicable	FTPI01004145.1	Genbank
Fraxinus excelsior RADlike10	not applicable	not applicable	FTPI01004180.1	Genbank
Fraxinus excelsior RADlike11	not applicable	not applicable	FTPI01004180.1	Genbank
Fraxinus excelsior RADlike12	not applicable	not applicable	FTPI01004180.1	Genbank
Fraxinus excelsior RADlike13	not applicable	not applicable	FTPI01004180.1	Genbank
Fraxinus excelsior RADlike14	not applicable	not applicable	FTPI01006776.1	Genbank
Fraxinus excelsior RADlike15	not applicable	not applicable	FTPI01008037.1	Genbank
Galium verum RADlike	JX644021.1	Genbank	not applicable	not applicable
Ipomoea lacunosa DIVlike1	not applicable	not applicable	scaffold2584335	Rausher Lab, https://people.duke.edu/~mrausher/
Ipomoea lacunosa DIVlike2	not applicable	not applicable	scaffold258616	Rausher Lab, https://people.duke.edu/~mrausher/
Ipomoea lacunosa DIVlike3	not applicable	not applicable	scaffold2587240	Rausher Lab, https://people.duke.edu/~mrausher/
Ipomoea lacunosa DIVlike4	not applicable	not applicable	scaffold2587549	Rausher Lab, https://people.duke.edu/~mrausher/
Ipomoea lacunosa DIVlike5	not applicable	not applicable	scaffold2588378	Rausher Lab, https://people.duke.edu/~mrausher/
Ipomoea lacunosa DIVlike6	not applicable	not applicable	scaffold2588524	Rausher Lab, https://people.duke.edu/~mrausher/
Ipomoea lacunosa DIVlike7	not applicable	not applicable	scaffold2589851	Rausher Lab, https://people.duke.edu/~mrausher/
Ipomoea lacunosa DIVlike8	not applicable	not applicable	scaffold2590033	Rausher Lab, https://people.duke.edu/~mrausher/
Ipomoea lacunosa DIVlike9	not applicable	not applicable	scaffold2590075	Rausher Lab, https://people.duke.edu/~mrausher/
Ipomoea lacunosa DIVlike10	not applicable	not applicable	scaffold2591345	Rausher Lab, https://people.duke.edu/~mrausher/
Ipomoea lacunosa RADlike1	not applicable	not applicable	scaffold2583344	Rausher Lab, https://people.duke.edu/~mrausher/
Ipomoea lacunosa RADlike2	not applicable	not applicable	scaffold2583441	Rausher Lab, https://people.duke.edu/~mrausher/
Ipomoea lacunosa RADlike3	not applicable	not applicable	scaffold2584080	Rausher Lab, https://people.duke.edu/~mrausher/
Ipomoea lacunosa RADlike4	not applicable	not applicable	scaffold2585197	Rausher Lab, https://people.duke.edu/~mrausher/
Ipomoea lacunosa RADlike5	not applicable	not applicable	scaffold2585197	Rausher Lab, https://people.duke.edu/~mrausher/
Ipomoea lacunosa RADlike6	not applicable	not applicable	scaffold2587241	Rausher Lab, https://people.duke.edu/~mrausher/
Ipomoea lacunosa RADlike7	not applicable	not applicable	scaffold2587241	Rausher Lab, https://people.duke.edu/~mrausher/
Ipomoea lacunosa RADlike8	not applicable	not applicable	scaffold2589042	Rausher Lab, https://people.duke.edu/~mrausher/
Jasminum angustifolium RAD2	KT284313.1	Genbank	not applicable	not applicable
Jasminum tortuosum RAD1	KT284318.1	Genbank	not applicable	not applicable
Jasminum tortuosum RAD2	KT284314.1	Genbank	not applicable	not applicable
Ligustrum lucidum RAD	888155382	Genbank	not applicable	not applicable
Lindernia dubia RAD1	KT284316.1	Genbank	not applicable	not applicable
Lindernia dubia RAD2	KT284315.1	Genbank	not applicable	not applicable
Mentha longifolia DIVlike1	not applicable	not applicable	LSBG01188396	Genbank
Mentha longifolia DIVlike2	not applicable	not applicable	LSBG01171044	Genbank
Mentha longifolia DIVlike3	not applicable	not applicable	LSBG01124341	Genbank
Mentha longifolia DIVlike4	not applicable	not applicable	LSBG01033816	Genbank
Mentha longifolia DIVlike5	not applicable	not applicable	LSBG01042033	Genbank
Mentha longifolia DIVlike6	not applicable	not applicable	LSBG01068261	Genbank
Mentha longifolia DIVlike7	not applicable	not applicable	LSBG01070257	Genbank
Mentha longifolia DIVlike8	not applicable	not applicable	LSBG01116891	Genbank
Mentha longifolia DIVlike9	not applicable	not applicable	LSBG01020342	Genbank
Mentha longifolia RADlike1	not applicable	not applicable	LSBG01004267	Genbank
Mentha longifolia RADlike2	not applicable	not applicable	LSBG01022828	Genbank
Mentha longifolia RADlike3	not applicable	not applicable	LSBG01027063	Genbank
Mentha longifolia RADlike4	not applicable	not applicable	LSBG01108835	Genbank
Mentha longifolia RADlike5	not applicable	not applicable	LSBG01174261	Genbank
Mimulus guttatus DIVlike1	XP_012839634.1	Genbank	not applicable	not applicable
Mimulus guttatus DIVlike2	XP_012837738.1	Genbank	not applicable	not applicable
Mimulus guttatus DIVlike3	XP_012839627.1	Genbank	not applicable	not applicable
Mimulus guttatus DIVlike4	XP_012841831.1	Genbank	not applicable	not applicable
Mimulus guttatus DIVlike5	XP_012848933.1	Genbank	not applicable	not applicable
Mimulus guttatus DIVlike6	XP_012853388.1	Genbank	not applicable	not applicable
Mimulus guttatus DIVlike7	XP_012858321.1	Genbank	not applicable	not applicable
Mimulus guttatus DIVlike8	LOC105955741	Genbank	not applicable	not applicable
Mimulus guttatus RADlike1	Zhong, J., Preston, J. C., Hileman, L. C., and Kellogg, E. A. (2017). Repeated and diverse losses of corolla bilateral symmetry in the Lamiaceae. Ann. Bot. doi:10.1093/aob/mcx012.		not applicable	not applicable
Mimulus guttatus RADlike2	LOC105966647	Genbank	not applicable	not applicable
Mimulus guttatus RADlike3	LOC105952009	Genbank	not applicable	not applicable
Mimulus guttatus RADlike4	LOC105954927	Genbank	not applicable	not applicable
Mimulus guttatus RADlike5	LOC105957439	Genbank	not applicable	not applicable
Mimulus guttatus RADlike6	LOC105963190	Genbank	not applicable	not applicable
Mimulus guttatus RADlike7	LOC105963375	Genbank	not applicable	not applicable
Mimulus lewisii DIVlike1	LF10_contig_61858	Yuan Lab, https://monkeyflower.uconn.edu/resources/	not applicable	not applicable
Mimulus lewisii DIVlike2	LF10_contig_67044	Yuan Lab, https://monkeyflower.uconn.edu/resources/	not applicable	not applicable
Mimulus lewisii DIVlike3	LF10_contig_23166	Yuan Lab, https://monkeyflower.uconn.edu/resources/	scaffold73	Yuan Lab, https://monkeyflower.uconn.edu/resources/
Mimulus lewisii DIVlike4	LF10_contig_88514	Yuan Lab, https://monkeyflower.uconn.edu/resources/	scaffold106	Yuan Lab, https://monkeyflower.uconn.edu/resources/
Mimulus lewisii DIVlike5	LF10_contig_12316B	Yuan Lab, https://monkeyflower.uconn.edu/resources/	scaffold312	Yuan Lab, https://monkeyflower.uconn.edu/resources/
Mimulus lewisii DIVlike6	LF10_contig_9998	Yuan Lab, https://monkeyflower.uconn.edu/resources/	scaffold533	Yuan Lab, https://monkeyflower.uconn.edu/resources/
Mimulus lewisii DIVlike7	LF10_contig_7870	Yuan Lab, https://monkeyflower.uconn.edu/resources/	scaffold538	Yuan Lab, https://monkeyflower.uconn.edu/resources/
Mimulus lewisii DIVlike8	LF10_contig_13132	Yuan Lab, https://monkeyflower.uconn.edu/resources/	scaffold1173	Yuan Lab, https://monkeyflower.uconn.edu/resources/
Mimulus lewisii DIVlike9	LF10_contig_98379	Yuan Lab, https://monkeyflower.uconn.edu/resources/	scaffold2964	Yuan Lab, https://monkeyflower.uconn.edu/resources/
Mimulus lewisii DIVlike10	LF10_contig_36248	Yuan Lab, https://monkeyflower.uconn.edu/resources/	scaffold3299	Yuan Lab, https://monkeyflower.uconn.edu/resources/
Mimulus lewisii RADlike1	LF10_contig_27463	Yuan Lab, https://monkeyflower.uconn.edu/resources/	scaffold33	Yuan Lab, https://monkeyflower.uconn.edu/resources/
Mimulus lewisii RADlike2	LF10_contig_13910	Yuan Lab, https://monkeyflower.uconn.edu/resources/	scaffold877	Yuan Lab, https://monkeyflower.uconn.edu/resources/
Mimulus lewisii RADlike3	LF10_contig_13322C	Yuan Lab, https://monkeyflower.uconn.edu/resources/	scaffold1045	Yuan Lab, https://monkeyflower.uconn.edu/resources/
Mimulus lewisii RADlike4	LF10_contig_20866	Yuan Lab, https://monkeyflower.uconn.edu/resources/	scaffold1174	Yuan Lab, https://monkeyflower.uconn.edu/resources/
Mimulus lewisii RADlike5	LF10_contig_7840	Yuan Lab, https://monkeyflower.uconn.edu/resources/	scaffold1240	Yuan Lab, https://monkeyflower.uconn.edu/resources/
Mimulus lewisii RADlike6	LF10_contig_59418	Yuan Lab, https://monkeyflower.uconn.edu/resources/	scaffold2651	Yuan Lab, https://monkeyflower.uconn.edu/resources/
Mimulus ringens RAD	888155380	Genbank	not applicable	not applicable
Nicotiana benthamiana2 DIVlike	NbS00025259g0005.1	https://genomevolution.org/CoGe/	not applicable	not applicable
Nicotiana benthamiana DIVlike1	NbC24507900g0001.1	https://genomevolution.org/CoGe/	not applicable	not applicable
Nicotiana benthamiana DIVlike3	NbS00016482g0003.1	https://genomevolution.org/CoGe/	not applicable	not applicable
Nicotiana benthamiana DIVlike4	NbS00006011g0001.1	https://genomevolution.org/CoGe/	not applicable	not applicable
Nicotiana benthamiana DIVlike5	NbS00057668g0009.1	https://genomevolution.org/CoGe/	not applicable	not applicable
Nicotiana benthamiana DIVlike6	NbS00021609g0006.1	https://genomevolution.org/CoGe/	not applicable	not applicable
Nicotiana benthamiana DIVlike7	NbS00018614g0009.1	https://genomevolution.org/CoGe/	not applicable	not applicable
Nicotiana benthamiana DIVlike8	NbS00017406g0012.1	https://genomevolution.org/CoGe/	not applicable	not applicable
Nicotiana benthamiana DIVlike9	NbS00027079g0009.1	https://genomevolution.org/CoGe/	not applicable	not applicable
Nicotiana benthamiana DIVlike10	NbS00003896g0115.1	https://genomevolution.org/CoGe/	not applicable	not applicable
Nicotiana benthamiana DIVlike11	NbS00040594g0019.1	https://genomevolution.org/CoGe/	not applicable	not applicable
Nicotiana benthamiana DIVlike12	NbS00020569g0015.1	https://genomevolution.org/CoGe/	not applicable	not applicable
Nicotiana benthamiana DIVlike13	NbS00026136g0001.1	https://genomevolution.org/CoGe/	not applicable	not applicable
Nicotiana benthamiana DIVlike14	NbS00038626g0001.1	https://genomevolution.org/CoGe/	not applicable	not applicable
Nicotiana benthamiana RADlike1	NbS00039964g0007.1	https://genomevolution.org/CoGe/	not applicable	not applicable
Nicotiana benthamiana RADlike2	NbS00009478g0124.1	https://genomevolution.org/CoGe/	not applicable	not applicable
Nicotiana benthamiana RADlike3	NbS00010545g0203.1	https://genomevolution.org/CoGe/	not applicable	not applicable
Nicotiana benthamiana RADlike4	NbS00008820g0002.1	https://genomevolution.org/CoGe/	not applicable	not applicable
Nicotiana benthamiana RADlike5	NbS00020612g0001.1	https://genomevolution.org/CoGe/	not applicable	not applicable
Nicotiana benthamiana RADlike6	NbS00012763g0111.1	https://genomevolution.org/CoGe/	not applicable	not applicable
Nicotiana benthamiana RADlike7	NbS00014790g0102.1	https://genomevolution.org/CoGe/	not applicable	not applicable
Nicotiana benthamiana RADlike8	NbS00050599g0001.1	https://genomevolution.org/CoGe/	not applicable	not applicable
Nicotiana benthamiana RADlike9	NbS00042524g0004.1	https://genomevolution.org/CoGe/	not applicable	not applicable
Nicotiana benthamiana RADlike10	NbS00021968g0001.1	https://genomevolution.org/CoGe/	not applicable	not applicable
Nicotiana benthamiana RADlike11	NbS00054005g0002.1	https://genomevolution.org/CoGe/	not applicable	not applicable
Nicotiana benthamiana RADlike12	NbS00038817g0010.1	https://genomevolution.org/CoGe/	not applicable	not applicable
Nicotiana benthamiana RADlike13	NbS00024585g0002.1	https://genomevolution.org/CoGe/	not applicable	not applicable
Nicotiana benthamiana RADlike14	NbS00032738g0001.1	https://genomevolution.org/CoGe/	not applicable	not applicable
Nicotiana benthamiana RADlike15	NbS00012106g0001.1	https://genomevolution.org/CoGe/	not applicable	not applicable
Nicotiana benthamiana RADlike16	NbS00044016g0001.1	https://genomevolution.org/CoGe/	not applicable	not applicable
Nicotiana benthamiana RADlike17	NbS00044693g0001.1	https://genomevolution.org/CoGe/	not applicable	not applicable
Nicotiana benthamiana RADlike18	NbS00012043g0008.1	https://genomevolution.org/CoGe/	not applicable	not applicable
Olea europaea DIVlike1	LOC111397902	Genbank	not applicable	not applicable
Olea europaea DIVlike2	LOC111398410	Genbank	not applicable	not applicable
Olea europaea DIVlike3	LOC111365662	Genbank	not applicable	not applicable
Olea europaea DIVlike4	LOC111393855	Genbank	not applicable	not applicable
Olea europaea DIVlike5	LOC111395410	Genbank	not applicable	not applicable
Olea europaea DIVlike6	LOC111400292	Genbank	not applicable	not applicable
Olea europaea DIVlike7	LOC111401430	Genbank	not applicable	not applicable
Olea europaea DIVlike8	LOC111405941	Genbank	not applicable	not applicable
Olea europaea DIVlike9	LOC111405984	Genbank	not applicable	not applicable
Olea europaea DIVlike10	LOC111407974	Genbank	not applicable	not applicable
Olea europaea DIVlike11	LOC111365240	Genbank	not applicable	not applicable
Olea europaea DIVlike12	LOC111372114	Genbank	not applicable	not applicable
Olea europaea RADlike1	LOC111388262	Genbank	not applicable	not applicable
Olea europaea RADlike2	LOC111394595	Genbank	not applicable	not applicable
Olea europaea RADlike3	LOC111401437	Genbank	not applicable	not applicable
Olea europaea RADlike4	LOC111402647	Genbank	not applicable	not applicable
Olea europaea RADlike5	LOC111408949	Genbank	not applicable	not applicable
Olea europaea RADlike6	LOC111408948	Genbank	not applicable	not applicable
Olea europaea RADlike7	LOC111410971	Genbank	not applicable	not applicable
Olea europaea RADlike8	LOC111411200	Genbank	not applicable	not applicable
Olea europaea RADlike9	not applicable	not applicable	NC_036251	Genbank
Olea europaea RADlike10	LOC111411044	Genbank	not applicable	not applicable
Olea europaea RADlike11	LOC111410972	Genbank	not applicable	not applicable
Olea europaea RADlike12	LOC111410968	Genbank	not applicable	not applicable
Olea europaea RADlike13	LOC111410969	Genbank	not applicable	not applicable
Olea europaea RADlike14	LOC111411195	Genbank	not applicable	not applicable
Phryma leptostachya RAD1	KT284317.1	Genbank	not applicable	not applicable
Rhytidophyllum rupincola RAD	KP794061.1	Genbank	not applicable	not applicable
Schaueria calycotricha RAD	888155384	Genbank	not applicable	not applicable
Sesamum indicum DIVlike1	LOC105156121	Genbank	not applicable	not applicable
Sesamum indicum DIVlike2	LOC105160914	Genbank	not applicable	not applicable
Sesamum indicum DIVlike3	LOC105161556	Genbank	not applicable	not applicable
Sesamum indicum DIVlike4	LOC105164009	Genbank	not applicable	not applicable
Sesamum indicum DIVlike5	LOC105166546	Genbank	not applicable	not applicable
Sesamum indicum DIVlike6	LOC105167079	Genbank	not applicable	not applicable
Sesamum indicum DIVlike7	LOC105174541	Genbank	not applicable	not applicable
Sesamum indicum DIVlike8	LOC105174995	Genbank	not applicable	not applicable
Sesamum indicum DIVlike9	LOC105176579	Genbank	not applicable	not applicable
Sesamum indicum DIVlike10	LOC105176804	Genbank	not applicable	not applicable
Sesamum indicum DIVlike11	XP_011073055.1	Genbank	not applicable	not applicable
Sesamum indicum RADlike1	XP_011092800.1	Genbank	not applicable	not applicable
Sesamum indicum RADlike2	XP_011088399.1	Genbank	not applicable	not applicable
Sesamum indicum RADlike3	XP_011099631.1	Genbank	not applicable	not applicable
Sesamum indicum RADlike4	XP_011083673.1	Genbank	not applicable	not applicable
Sesamum indicum RADlike5	XP_011083676.1	Genbank	not applicable	not applicable
Sesamum indicum RADlike6	XP_011074553.1	Genbank	not applicable	not applicable
Sesamum indicum RADlike7	XP_011099630.1	Genbank	not applicable	not applicable
Sesamum indicum RADlike8	XP_011088407.1	Genbank	not applicable	not applicable
Sesamum indicum RADlike9	XP_011092801.1	Genbank	not applicable	not applicable
Solanum lycopersicum DIVlike1	Solyc03g096350.2.1	https://solgenomics.net	not applicable	not applicable
Solanum lycopersicum DIVlike2	Solyc03g119740.2.1	https://solgenomics.net	not applicable	not applicable
Solanum lycopersicum DIVlike3	Solyc04g008870.2.1	https://solgenomics.net	not applicable	not applicable
Solanum lycopersicum DIVlike4	Solyc05g052610.2.1	https://solgenomics.net	not applicable	not applicable
Solanum lycopersicum DIVlike5 MYBI	Solyc05g055240.2.1	https://solgenomics.net	not applicable	not applicable
Solanum lycopersicum DIVlike6	Solyc06g076770.2.1	https://solgenomics.net	not applicable	not applicable
Solanum lycopersicum DIVlike7	Solyc09g014250.2.1	https://solgenomics.net	not applicable	not applicable
Solanum lycopersicum DIVlike8	Solyc10g076820.1.1	https://solgenomics.net	not applicable	not applicable
Solanum lycopersicum DIVlike9	Solyc11g071500.1.1	https://solgenomics.net	not applicable	not applicable
Solanum lycopersicum DIVlike10	Solyc11g006720.1.1	https://solgenomics.net	not applicable	not applicable
Solanum lycopersicum RADlike1	Solyc01g109670.2.1	https://solgenomics.net	not applicable	not applicable
Solanum lycopersicum RADlike2	Solyc01g109690.1.1	https://solgenomics.net	not applicable	not applicable
Solanum lycopersicum RADlike3	Solyc04g080500.2.1	https://solgenomics.net	not applicable	not applicable
Solanum lycopersicum RADlike4 FSM1	Solyc10g052470.1.1	https://solgenomics.net	not applicable	not applicable
Solanum lycopersicum RADlike5	Solyc10g080920.1.1	https://solgenomics.net	not applicable	not applicable
Solanum lycopersicum RADlike6	Solyc12g089170.1.1	https://solgenomics.net	not applicable	not applicable
Solanum lycopersicum RADlike7	Solyc12g089190.1.1	https://solgenomics.net	not applicable	not applicable
Solanum tuberosum DIVlike1	PGSC0003DMC400061256	https://genomevolution.org/CoGe/	not applicable	not applicable
Solanum tuberosum DIVlike2	PGSC0003DMC400052826	https://genomevolution.org/CoGe/	not applicable	not applicable
Solanum tuberosum DIVlike3	PGSC0003DMC400033233	https://genomevolution.org/CoGe/	not applicable	not applicable
Solanum tuberosum DIVlike4	PGSC0003DMC400035338	https://genomevolution.org/CoGe/	not applicable	not applicable
Solanum tuberosum DIVlike5	PGSC0003DMC400036052	https://genomevolution.org/CoGe/	not applicable	not applicable
Solanum tuberosum DIVlike6	PGSC0003DMC400047119	https://genomevolution.org/CoGe/	not applicable	not applicable
Solanum tuberosum DIVlike7	PGSC0003DMC400043899	https://genomevolution.org/CoGe/	not applicable	not applicable
Solanum tuberosum DIVlike8	PGSC0003DMC400009906	https://genomevolution.org/CoGe/	not applicable	not applicable
Solanum tuberosum DIVlike9	PGSC0003DMC400040666	https://genomevolution.org/CoGe/	not applicable	not applicable
Solanum tuberosum DIVlike10	PGSC0003DMC400013453	https://genomevolution.org/CoGe/	not applicable	not applicable
Solanum tuberosum DIVlike11	PGSC0003DMC400003132	https://genomevolution.org/CoGe/	not applicable	not applicable
Solanum tuberosum DIVlike12	PGSC0003DMC400032599	https://genomevolution.org/CoGe/	not applicable	not applicable
Solanum tuberosum DIVlike13	PGSC0003DMC400060123	https://genomevolution.org/CoGe/	not applicable	not applicable
Solanum tuberosum DIVlike14	PGSC0003DMC400003135	https://genomevolution.org/CoGe/	not applicable	not applicable
Solanum tuberosum DIVlike15	PGSC0003DMC400011009	https://genomevolution.org/CoGe/	not applicable	not applicable
Solanum tuberosum RADlike1	PGSC0003DMC400056302	https://genomevolution.org/CoGe/	not applicable	not applicable
Solanum tuberosum RADlike2	PGSC0003DMC400006433	https://genomevolution.org/CoGe/	not applicable	not applicable
Solanum tuberosum RADlike3	PGSC0003DMC400006566	https://genomevolution.org/CoGe/	not applicable	not applicable
Solanum tuberosum RADlike4	PGSC0003DMC400027095	https://genomevolution.org/CoGe/	not applicable	not applicable
Solanum tuberosum RADlike5	PGSC0003DMC400006672	https://genomevolution.org/CoGe/	not applicable	not applicable
Solanum tuberosum RADlike6	PGSC0003DMC400001385	https://genomevolution.org/CoGe/	not applicable	not applicable
Solanum tuberosum RADlike7	PGSC0003DMC400048814	https://genomevolution.org/CoGe/	not applicable	not applicable
Solanum tuberosum RADlike8	PGSC0003DMC400001422	https://genomevolution.org/CoGe/	not applicable	not applicable
Solanum tuberosum RADlike9	PGSC0003DMC400027092	https://genomevolution.org/CoGe/	not applicable	not applicable
Utricularia gibba DIVlike1	Scf00004.g852.t1	https://genomevolution.org/CoGe/	not applicable	not applicable
Utricularia gibba DIVlike2	Scf00020.g2790.t1	https://genomevolution.org/CoGe/	not applicable	not applicable
Utricularia gibba DIVlike3	Scf00027.g3470.t1	https://genomevolution.org/CoGe/	not applicable	not applicable
Utricularia gibba DIVlike4	Scf00030.g3811.t1	https://genomevolution.org/CoGe/	not applicable	not applicable
Utricularia gibba DIVlike5	Scf00077.g7171.t1	https://genomevolution.org/CoGe/	not applicable	not applicable
Utricularia gibba DIVlike6	Scf00193.g12107.t1	https://genomevolution.org/CoGe/	not applicable	not applicable
Utricularia gibba DIVlike7	Scf00207.g12591.t1	https://genomevolution.org/CoGe/	not applicable	not applicable
Utricularia gibba DIVlike8	Scf00431.g17559.t1	https://genomevolution.org/CoGe/	not applicable	not applicable
Utricularia gibba DIVlike9	Scf00816.g21984.t1	https://genomevolution.org/CoGe/	not applicable	not applicable
Utricularia gibba DIVlike10	Scf00915.g22701.t1	https://genomevolution.org/CoGe/	not applicable	not applicable
Utricularia gibba DIVlike11	Scf01150.g23952.t1	https://genomevolution.org/CoGe/	not applicable	not applicable
Utricularia gibba DIVlike12	Scf01206.g24161.t1	https://genomevolution.org/CoGe/	not applicable	not applicable
Utricularia gibba DIVlike13	Scf01534.g25013.t1	https://genomevolution.org/CoGe/	not applicable	not applicable
Utricularia gibba DIVlike14	ctg10061.g26598.t1_CDSCM007990	https://genomevolution.org/CoGe/	not applicable	not applicable
Utricularia gibba RADlike1	Scf00701.g20946.t1	https://genomevolution.org/CoGe/	not applicable	not applicable
Utricularia gibba RADlike2	Scf00169.g11357.t1	https://genomevolution.org/CoGe/	not applicable	not applicable
Utricularia gibba RADlike3	Scf00112.g9049.t1	https://genomevolution.org/CoGe/	not applicable	not applicable
Utricularia gibba RADlike4	Scf00001.g7.t1	https://genomevolution.org/CoGe/	not applicable	not applicable
Utricularia gibba RADlike5	Scf00001.g6.t1	https://genomevolution.org/CoGe/	not applicable	not applicable
Utricularia gibba RADlike6	Scf00055.g5827.t1	https://genomevolution.org/CoGe/	not applicable	not applicable
Utricularia gibba RADlike7	Scf00078.g7251.t1	https://genomevolution.org/CoGe/	not applicable	not applicable
Utricularia gibba RADlike8	Scf00956.g22946.t1	https://genomevolution.org/CoGe/	not applicable	not applicable
Verbena canadensis RAD1	KT284319.1	Genbank	not applicable	not applicable
Verbena canadensis RAD	KT284320.1	Genbank	not applicable	not applicable
