# Supplementary material for: Novel Traits, Flower Symmetry, and Transcriptional Autoregulation: New Hypotheses From Bioinformatic and Experimental Data
Source: Front Plant Sci. 2018 Oct 26;9:1561. doi: 10.3389/fpls.2018.01561 (PMC6212560; doi:10.3389/fpls.2018.01561)
Supplement: Supplementary file 3 [file Table_3.XLSX]

## Sheet: Sheet1
Supplementary table 3. Predicted TCP-binding sites in the upstream non-coding sequences of non-Lamiales core eudicot CYC2-lineage genes.
Order	Gene	Sequence	Location upstream transcription start site (bp)	Strand	Available upstream sequence (bp)
Caryophyllales	Dianthus caryophyllus TCP1	GGTCCC	1972–1967	sense	3000
	Dianthus caryophyllus TCP2	GGACCC	1950–1945	sense	3000
	Dianthus caryophyllus TCP8	GGACCC	1950–1945	sense	3000
	Spinacia oleracea TCP1	GGTCCC	2299–2294	sense	3000
		GGTCCC	1963–1958	anti-sense
Ericales	Actinidia chinensis TCP4	GGGCCC	827–822	sense	3000
		GGGCCC	827–822	anti-sense
		GGCCCC	828–823	anti-sense
		GGACCC	1538–1533	anti-sense
	Actinidia chinensis TCP6	no sites	not applicable	not applicable	3000
Asterales	Helianthus annuus CYCLOIDEA-like 2a	GGTCCC	1091–1086	sense	3000
	Helianthus annuus CYCLOIDEA-like 2b	GGGCCC	489–484	sense	3000
		GGGCCC	489–484	anti-sense
		GGCCCC	976–971	anti-sense
		GGCCCC	1096–1091	anti-sense
	Helianthus annuus CYCLOIDEA-like 2c	GGCCCC	2026–2021	anti-sense	3000
		GGCCCC	2181–2176	anti-sense
		GGCCCC	2201–2196	anti-sense
	Helianthus annuus CYCLOIDEA-like 2d	no sites	not applicable	not applicable	3000
	Helianthus annuus CYCLOIDEA-like 2e	GGACCC	2436–2431	sense	3000
	Helianthus annuus CYCLOIDEA-like 2f	no sites	not applicable	not applicable	3000
	Helianthus annuus CYCLOIDEA-like 2g	GGTCCC	2435–2430	sense	3000
		GGTCCC	1506–1501	anti-sense
	Helianthus annuus CYCLOIDEA-like 2h	GGGCCC	489–484	sense	3000
		GGTCCC	2147–2142	sense
		GGGCCC	489–484	anti-sense
	Helianthus annuus CYCLOIDEA-like 2i	GGACCC	834–829	sense	3000
		GGTCCC	2722–2717	sense
	Helianthus annuus CYCLOIDEA-like 2j	no sites	not applicable	not applicable	3000
	Helianthus annuus CYCLOIDEA-like 2l	no sites	not applicable	not applicable	3000
Solanales	Ipomoea lacunosa CYCLOIDEA-like 2a	GGACCC	2486–2481	sense	3000
		GGACCC	2825–2820	sense
	Solanum lycopersicum TCP7	no sites	not applicable	not applicable	3000
	Solanum lycopersicum TCP26	GGTCCC	1047–1042	sense	3000
	Solanum tuberosum DICHOTOMA-like	GGACCC	912–907	sense	3000
Gentianales	Coffea canephora TCP1	GGTCCC	2668–2663	sense	3000
Malvales	Gossypium raimondii TCP1	no sites	not applicable	not applicable	3000
Vitales	Vitis vinifera CYCLOIDEA-like 2a	no sites	not applicable	not applicable	3000
Malpighiales	Populus trichocarpa TB5	GGACCC	1898–1893	anti-sense	3000
Cucurbitales	Cucumis sativus TCP1	GGCCCC	690–685	sense	3000
		GGGCCC	691–686	sense
		GGGCCC	691–686	anti-sense
	Cucumis sativus TCP4	GGCCCC	1227–1222	sense	3000
Fabales	Cicer arietinum CYClike	no sites	not applicable	not applicable	3000
	Cicer arietinum DICHlike	GGACCC	79–74	anti-sense	3000
	Glycine max TCP4	no sites	not applicable	not applicable	3000
	Glycine max TCP5	GGCCCC	2290–2285	sense	3000
	Glycine max TCP6	no sites	not applicable	not applicable	3000
	Glycine max TCP8	no sites	not applicable	not applicable	3000
	Glycine max TCP9	no sites	not applicable	not applicable	3000
	Glycine max TCP10	no sites	not applicable	not applicable	3000
Myrtales	Eucalyptus grandis TCP3	GGACCC	258–253	anti-sense	3000
		GGACCC	278–273	anti-sense
Brassicales	Arabidopsis thaliana AtTCP1	GGGCCC	1954–1949	sense	3000
		GGGCCC	1954–1949	anti-sense
	Tarenaya hassleriana TCP1	GGGCCC	2812–2807	sense	3000
		GGGCCC	2812–2807	anti-sense
	Tarenaya hassleriana TCP1like	GGTCCC	2878–2873	sense	3000
