# Supplementary material for: Novel Traits, Flower Symmetry, and Transcriptional Autoregulation: New Hypotheses From Bioinformatic and Experimental Data
Source: Front Plant Sci. 2018 Oct 26;9:1561. doi: 10.3389/fpls.2018.01561 (PMC6212560; doi:10.3389/fpls.2018.01561)
Supplement: Supplementary file 4 [file Table_4.XLSX]

## Sheet: Lamiales CYC RAD DIV
Supplementary Table 4. Predicted TCP-binding sites in the upstream non-coding sequences of Lamiales CYC2-lineage, RAD- and DIV-orthologs.
Gene	Sequence	Location upstream transcription start site (bp)	Strand	Available upstream sequence (bp)
Antirrhinum majus CYC	GGGCCC	544–549	sense	3000
	GGCCCC	545–550	sense
	GGCCCC	704–709	sense
	GGGCCC	2452–2457	sense
	GGCCCC	2453–2458	sense
	GGGCCC	2452–2457	anti-sense
	GGGCCC	544–549	anti-sense
	GGCCCC	543–548	anti-sense
Antirrhinum majus DICH	GGGCCC	1826–1831	sense	3000
	GGCCCC	2031–2036	sense
	GGGCCC	1826–1831	anti-sense
	GGCCCC	1825–1830	anti-sense
Antirrhinum majus DIV	No sites	not applicable	not applicable	3000
Antirrhinum majus DIVlike1	GGCCCC	1369–1374	sense	3000
Antirrhinum majus RADIALIS	GGCCCC	1475–1480	sense	3000
	GGCCCC	1507–1512	sense
Dorcoceras hygrometrica TCP3	GGTCCC	2063–2068	sense	3000
	GGACCC	2062–2067	anti-sense
Dorcoceras hygrometrica TCP4	GGGCCC	2026–2031	sense	3000
	GGCCCC	2027–2032	sense
	GGGCCC	2026–2031	anti-sense
Dorcoceras hygrometricum DIVlike9	No sites	not applicable	not applicable	3000
Dorcoceras hygrometricum RADlike2	GGACCC	1377–1382	sense	3000
	GGCCCC	2699–2704	sense
	GGTCCC	1474–1479	anti-sense
Dorcoceras hygrometricum RADlike3	GGTCCC	1572–1577	anti-sense	3000
Dorcoceras hygrometricum RADlike6	GGTCCC	588–593	sense	3000
	GGACCC	2315–2320	sense
	GGTCCC	642–647	anti-sense
Dorcoceras hygrometricum RADlike10	GGCCCC	2508–2513	sense	3000
Fraxinus excelsior DIVlike5	GGACCC	337–342	sense	3000
	GGCCCC	468–473	anti-sense
	GGTCCC	336–341	anti-sense
Fraxinus excelsior DIVlike9	GGTCCC	101–106	sense	3000
	GGCCCC	856–861	anti-sense
	GGACCC	100–105	anti-sense
Fraxinus excelsior RADlike2	GGCCCC	739–744	sense	3000
	GGCCCC	1959–1964	anti-sense
Fraxinus excelsior RADlike3	GGCCCC	41–46	sense	3000
	GGACCC	2128–2133	sense
	GGACCC	303–308	anti-sense
Fraxinus excelsior RADlike7	GGACCC	2833–2838	sense	3000
Fraxinus excelsior RADlike10	GGACCC	1740–1745	sense	3000
	GGACCC	1975–1980	anti-sense
	GGACCC	1347–1352	anti-sense
Fraxinus excelsior RADlike11	No sites	not applicable	not applicable	3000
Fraxinus excelsior RADlike12	GGACCC	101–106	sense	3000
	GGACCC	729–734	sense
	GGACCC	2085–2090	sense
	GGACCC	336–341	anti-sense
Fraxinus excelsior RADlike13	GGACCC	2050–2055	sense	3000
	GGACCC	2285–2290	anti-sense
Fraxinus excelsior RADlike14	GGGCCC	1340–1345	sense	3000
	GGCCCC	1341–1346	sense
	GGACCC	1700–1705	sense
	GGACCC	2814–2819	sense
	GGTCCC	1699–1704	anti-sense
	GGGCCC	1340–1345	anti-sense
Fraxinus excelsior TCP5	GGGCCC	468–473	sense	3000
	GGGCCC	468–473	anti-sense
Fraxinus excelsior TCP8	No sites	not applicable	not applicable	3000
Fraxinus excelsior TCP10	GGACCC	42–47	sense	3000
	GGTCCC	2315–2320	anti-sense
Fraxinus excelsior TCP11	No sites	not applicable	not applicable	3000
Fraxinus excelsior TCP12	No sites	not applicable	not applicable	19
Mentha longifolia CYC2B1	not applicable	not applicable	not applicable	0
Mentha longifolia CYC2B2	No sites	not applicable	not applicable	3000
Mentha longifolia DIVlike4	No sites	not applicable	not applicable	813
Mentha longifolia DIVlike6	No sites	not applicable	not applicable	749
Mentha longifolia RADlike3	GGACCC	209–214	sense	2027
Mimulus guttatus CYCLOIDEA-like 2a	No sites	not applicable	sense	3000
Mimulus guttatus CYCLOIDEA-like 2b	GGGCCC	1530–1535	sense	3000
	GGCCCC	2801–2806	sense
	GGGCCC	1530–1535	anti-sense
	GGCCCC	1529–1534	anti-sense
Mimulus guttatus DIVlike1	No sites	not applicable	not applicable	3000
Mimulus guttatus RADlike1	GGGCCC	1137–1142	sense	3000
	GGGCCC	1137–1142	anti-sense
Mimulus guttatus RADlike3	GGACCC	130–135	sense	3000
Mimulus lewisii CYCLOIDEA-like 2a	GGGCCC	1633–1638	sense	3000
	GGCCCC	1634–1639	sense
	GGCCCC	1849–1854	sense
	GGGCCC	1633–1638	anti-sense
	GGCCCC	1632–1637	anti-sense
	GGTCCC	1525–1530	anti-sense
Mimulus lewisii CYCLOIDEA-like 2b	GGCCCC	1647–1652	anti-sense	3000
	GGTCCC	356–361	anti-sense
Mimulus lewisii DIVlike9	No sites	not applicable	not applicable	3000
Mimulus lewisii RADlike4	GGACCC	843–848	sense	3000
Mimulus lewisii RADlike5	GGCCCC	1749–1754	sense	3000
	GGTCCC	2188–2193	sense
Olea europaea DIVlike4	GGTCCC	903–908	sense	3000
	GGCCCC	1855–1860	anti-sense
Olea europaea RADlike1	GGACCC	1653–1658	sense	3000
	GGTCCC	1398–1403	anti-sense
	GGCCCC	554–559	anti-sense
Olea europaea RADlike2	GGACCC	18–23	sense	3000
	GGACCC	535–540	sense
	GGGCCC	769–774	sense
	GGCCCC	770–775	sense
	GGGCCC	769–774	anti-sense
	GGTCCC	17–22	anti-sense
Olea europaea RADlike7	GGGCCC	1066–1071	sense	3000
	GGCCCC	1067–1072	sense
	GGCCCC	2068–2073	sense
	GGACCC	2089–2094	sense
	GGGCCC	1066–1071	anti-sense
Olea europaea RADlike8	GGGCCC	1451–1456	sense	3000
	GGCCCC	1452–1457	sense
	GGGCCC	1451–1456	anti-sense
Olea europaea RADlike9	GGGCCC	152–157	sense	3000
	GGGCCC	152–157	anti-sense
	GGCCCC	151–156	anti-sense
Olea europaea RADlike10	GGACCC	2826–2831	sense	3000
	GGCCCC	358–363	anti-sense
	GGTCCC	220–225	anti-sense
Olea europaea RADlike11	GGTCCC	864–869	sense	3000
	GGGCCC	1099–1104	sense
	GGCCCC	1100–1105	sense
	GGACCC	2128–2133	sense
	GGACCC	2070–2075	anti-sense
	GGGCCC	1099–1104	anti-sense
Olea europaea RADlike12	GGACCC	76–81	sense	3000
	GGACCC	2523–2528	sense
Olea europaea RADlike13	GGACCC	2255–2260	sense	3000
	GGTCCC	2885–2890	sense
Olea europaea RADlike14	GGGCCC	1329–1334	sense	3000
	GGCCCC	1330–1335	sense
	GGGCCC	1329–1334	anti-sense
Olea europea TCP5	GGTCCC	2308–2313	anti-sense	3000
Olea europea TCP7	GGACCC	327–332	sense	3000
	GGCCCC	1094–1099	anti-sense
Sesamum indicum DIVlike4	No sites	not applicable	not applicable	3000
Sesamum indicum RADlike1	GGACCC	1155–1160	sense	3000
	GGTCCC	1154–1159	anti-sense
Sesamum indicum RADlike2	GGTCCC	532–537	sense	3000
	GGTCCC	1095–1100	anti-sense
	GGACCC	93–98	anti-sense
Sesamum indicum TCP3	GGCCCC	1187–1192	sense	3000
	GGGCCC	1664–1669	sense
	GGCCCC	1665–1670	sense
	GGCCCC	1807–1812	sense
	GGGCCC	1664–1669	anti-sense
	GGCCCC	1663–1668	anti-sense
Sesamum indicum TCP4	GGTCCC	1842–1847	sense	3000
	GGGCCC	2023–2028	sense
	GGGCCC	2023–2028	anti-sense
	GGCCCC	2022–2027	anti-sense
Utricularia gibba CYCLOIDEA-like 2a	GGGCCC	1894–1899	sense	3000
	GGCCCC	1895–1900	sense
	GGGCCC	2235–2240	sense
	GGCCCC	2236–2241	sense
	GGGCCC	2235–2240	anti-sense
	GGCCCC	2234–2239	anti-sense
	GGGCCC	1894–1899	anti-sense
	GGCCCC	1893–1898	anti-sense
Utricularia gibba CYCLOIDEA-like 2b	GGTCCC	193–198	sense	3000
	GGGCCC	1001–1006	sense
	GGGCCC	1457–1462	sense
	GGGCCC	2260–2265	sense
	GGGCCC	2260–2265	anti-sense
	GGGCCC	1457–1462	anti-sense
	GGCCCC	1065–1070	anti-sense
	GGGCCC	1001–1006	anti-sense
Utricularia gibba DIVlike2	GGGCCC	1688–1693	sense	3000
	GGGCCC	1688–1693	anti-sense
Utricularia gibba DIVlike4	GGACCC	2714–2719	anti-sense	3000
Utricularia gibba DIVlike7	GGTCCC	1639–1644	sense	3000
	GGCCCC	2820–2825	sense
	GGTCCC	2500–2505	anti-sense
	GGTCCC	2445–2450	anti-sense
	GGACCC	1633–1638	anti-sense
Utricularia gibba DIVlike13	GGGCCC	1365–1370	sense	3000
	GGGCCC	1826–1831	sense
	GGTCCC	2500–2505	sense
	GGTCCC	2514–2519	anti-sense
	GGGCCC	1826–1831	anti-sense
	GGCCCC	1516–1521	anti-sense
	GGACCC	1430–1435	anti-sense
	GGGCCC	1365–1370	anti-sense
Utricularia gibba RADlike1	GGTCCC	748–753	sense	3000
	GGCCCC	1748–1753	anti-sense
	GGACCC	747–752	anti-sense
Utricularia gibba RADlike7	GGACCC	507–512	sense	3000
	GGTCCC	506–511	anti-sense
	GGTCCC	86–91	anti-sense
Utricularia gibba RADlike8	GGCCCC	96–101	sense	3000
	GGGCCC	1857–1862	sense
	GGTCCC	1892–1897	sense
	GGGCCC	1857–1862	anti-sense
	GGCCCC	1856–1861	anti-sense
	GGCCCC	235–240	anti-sense
